# Supplementary material for: Psychological safety is associated with better work environment and lower levels of clinician burnout
Source: Health Aff Sch. 2024 Jul 17;2(7):qxae091. doi: 10.1093/haschl/qxae091 (PMC11288325; doi:10.1093/haschl/qxae091)
Supplement: qxae091_Supplementary_Data [file qxae091_supplementary_data.zip]

Archive with 11 entries (11 files):
- coi_disclosure Joanne.docx
- coi_disclosure Mary.docx
- coi_disclosure Ranga.docx
- ICMJE DISCLOSURE FORM combined.docx
- Appendix 1 California Survey.docx
- Appendix 2 Study Measures.docx
- Appendix 3 Correlations.docx
- Appendix 4 Figures.docx
- coi_disclosure deLisser.docx
- coi_disclosure Deonni.docx
- coi_disclosure Jana.docx
